# Supplementary material for: Exosome-dependent immune surveillance at the metastatic niche requires BAG6 and CBP/p300-dependent acetylation of p53
Source: Theranostics. 2019 Aug 14;9(21):6047–62. doi: 10.7150/thno.36378 (PMC6735508; doi:10.7150/thno.36378)
Supplement: Supplementary file 2 — Supplementary table S1. [file thnov09p6047s2.xls]

## Sheet: Tabelle1
stable_id	gene name	log2FC	p-value
ENSMUSG00000038276	Asic3	-11.101	1.51727e-115
ENSMUSG00000036403	Cep135	-7.15598	2.53128e-239
ENSMUSG00000108854	D830036C21Rik	-6.9786	2.03836e-112
ENSMUSG00000029167	Ppargc1a	-5.21725	8.9717e-194
ENSMUSG00000029348	Asphd2	-4.87428	5.48026e-174
ENSMUSG00000040345	Arhgap9	-4.61961	5.44909e-184
ENSMUSG00000033174	Mgll	-4.59051	3.45971e-168
ENSMUSG00000032224	Fam81a	-4.28717	2.52111e-152
ENSMUSG00000035109	Shc4	-4.22183	1.95874e-200
ENSMUSG00000078670	Fam174b	-3.56814	1.70777e-189
ENSMUSG00000036377	C530008M17Rik	-3.55768	7.76948e-102
ENSMUSG00000038034	Igsf8	-3.51909	6.84816e-123
ENSMUSG00000057880	Abat	-3.07551	5.53826e-87
ENSMUSG00000029175	Slc35f6	-2.80342	7.07846e-58
ENSMUSG00000021196	Pfkp	-2.7693	1.07916e-137
ENSMUSG00000015766	Eps8	-2.63534	4.73658e-155
ENSMUSG00000021097	Clmn	-2.45523	6.00274e-146
ENSMUSG00000026303	Mlph	-2.40562	2.40255e-266
ENSMUSG00000036622	Atp13a2	-2.38748	1.22589e-102
ENSMUSG00000001270	Ckb	-2.38725	1.97344e-80
ENSMUSG00000025359	Pmel	-2.34524	2.08433e-246
ENSMUSG00000068036	Afdn	-2.31215	5.02491e-173
ENSMUSG00000037049	Smpd1	-2.2937	3.58723e-68
ENSMUSG00000050390	C77080	-2.277	1.20683e-271
ENSMUSG00000043019	Edem3	-2.26091	1.21139e-91
ENSMUSG00000025358	Cdk2	-2.24381	1.37678e-111
ENSMUSG00000095180	Rhox5	-2.20467	2.48984e-89
ENSMUSG00000029516	Cit	-2.19997	1.29678e-75
ENSMUSG00000030074	Gxylt2	-2.17881	3.0773e-236
ENSMUSG00000017146	Brca1	-2.17131	2.9821e-101
ENSMUSG00000041268	Dmxl2	-2.13664	1.7309e-123
ENSMUSG00000034593	Myo5a	-2.1209	1.58428e-107
ENSMUSG00000056596	Trnp1	-2.1128	4.8405e-150
ENSMUSG00000008393	Carhsp1	-2.098	7.703e-65
ENSMUSG00000033161	Atp1a1	-2.0888	3.6341e-287
ENSMUSG00000045328	Cenpe	-2.07686	6.02482e-98
ENSMUSG00000029581	Fscn1	-2.07598	1.50686e-92
ENSMUSG00000032047	Acat1	-2.05979	2.90734e-58
ENSMUSG00000033208	S100b	-2.04557	2.87347e-72
ENSMUSG00000026767	Fam188a	-2.02244	6.57967e-84
ENSMUSG00000030246	Ldhb	-2.01693	8.06882e-88
ENSMUSG00000023032	Slc4a8	-1.99209	9.43219e-58
ENSMUSG00000020646	Mboat2	-1.94282	1.27849e-56
ENSMUSG00000036585	Fgf1	-1.94199	2.44084e-50
ENSMUSG00000031216	Stard8	-1.93997	4.82753e-70
ENSMUSG00000034574	Daam1	-1.93575	7.35018e-68
ENSMUSG00000017756	Slc12a7	-1.93269	2.27209e-101
ENSMUSG00000040605	Bace2	-1.92791	7.76517e-71
ENSMUSG00000024806	Mlana	-1.90704	1.66393e-173
ENSMUSG00000025920	Stau2	-1.90586	4.72582e-54
ENSMUSG00000057751	Megf6	-1.83593	2.87375e-109
ENSMUSG00000037736	Limch1	-1.81954	2.31824e-106
ENSMUSG00000039691	Tspan10	-1.81581	1.06321e-90
ENSMUSG00000078817	Nlrp12	-1.81005	2.88696e-40
ENSMUSG00000058152	Chsy3	-1.79856	5.74924e-42
ENSMUSG00000036777	Anln	-1.77976	6.42241e-74
ENSMUSG00000015474	Ppt2	-1.7786	4.12842e-56
ENSMUSG00000033436	Armcx2	-1.76067	1.34459e-82
ENSMUSG00000028803	Nipal3	-1.76042	2.66148e-62
ENSMUSG00000024197	Plin3	-1.75487	2.53019e-66
ENSMUSG00000034675	Dbn1	-1.75222	5.84431e-64
ENSMUSG00000040697	Dnajc16	-1.70299	8.80748e-52
ENSMUSG00000044042	Fmn1	-1.69535	2.74427e-66
ENSMUSG00000021036	Sptlc2	-1.67508	9.66318e-66
ENSMUSG00000032526	Ss18l2	-1.67451	1.05008e-111
ENSMUSG00000000088	Cox5a	-1.67394	1.89023e-54
ENSMUSG00000056091	St3gal5	-1.67262	2.35483e-38
ENSMUSG00000021474	Sfxn1	-1.66918	1.3134e-70
ENSMUSG00000015090	Ptgds	-1.66205	2.60762e-111
ENSMUSG00000022394	L3mbtl2	-1.65337	1.04076e-73
ENSMUSG00000020315	Sptbn1	-1.64479	7.74796e-143
ENSMUSG00000024456	Diaph1	-1.62777	9.3856e-78
ENSMUSG00000040010	Slc7a5	-1.62592	1.92531e-113
ENSMUSG00000032116	Stt3a	-1.62396	9.12311e-77
ENSMUSG00000040606	Kazn	-1.62132	7.01373e-37
ENSMUSG00000053040	Aph1c	-1.619	2.42598e-61
ENSMUSG00000034613	Ppm1h	-1.61322	1.07363e-125
ENSMUSG00000030084	Plxna1	-1.59268	1.34742e-93
ENSMUSG00000030541	Idh2	-1.58725	7.10011e-48
ENSMUSG00000063694	Cycs	-1.57344	7.39307e-72
ENSMUSG00000032202	Rab27a	-1.56063	2.63848e-63
ENSMUSG00000030761	Myo7a	-1.56043	1.40995e-64
ENSMUSG00000052456	Asna1	-1.55849	8.97472e-39
ENSMUSG00000006941	Eif1b	-1.55598	3.71321e-49
ENSMUSG00000020649	Rrm2	-1.55586	2.83862e-68
ENSMUSG00000065954	Tacc1	-1.55032	9.4569e-122
ENSMUSG00000021520	Uqcrb	-1.54673	1.87189e-35
ENSMUSG00000028445	Enho	-1.54406	4.76663e-118
ENSMUSG00000029752	Asns	-1.53659	4.92233e-107
ENSMUSG00000026339	Ccdc93	-1.53028	1.78188e-96
ENSMUSG00000017639	Rab11fip4	-1.5277	1.25531e-125
ENSMUSG00000034875	Nudt19	-1.52643	2.96296e-109
ENSMUSG00000034312	Iqsec1	-1.52342	1.18478e-57
ENSMUSG00000058927	Gm10053	-1.52332	1.19017e-66
ENSMUSG00000026027	Stradb	-1.52189	1.15877e-117
ENSMUSG00000025935	Tram1	-1.51873	4.00738e-57
ENSMUSG00000029632	Ndufa4	-1.51237	2.06504e-92
ENSMUSG00000020321	Mdh1	-1.51197	2.1713e-75
ENSMUSG00000006932	Ctnnb1	-1.50607	6.97682e-137
ENSMUSG00000014633	Cmc2	-1.49892	3.21971e-38
ENSMUSG00000022091	Sorbs3	-1.49606	2.84994e-54
ENSMUSG00000019820	Utrn	-1.4903	1.61804e-110
ENSMUSG00000045160	Bola3	-1.48999	9.59201e-49
ENSMUSG00000024962	Vegfb	-1.48372	1.60947e-68
ENSMUSG00000040658	Dnph1	-1.47774	7.35737e-37
ENSMUSG00000028402	Mpdz	-1.47281	2.18033e-56
ENSMUSG00000031530	Dusp4	-1.45608	4.90164e-83
ENSMUSG00000029730	Mcm7	-1.45303	6.26891e-59
ENSMUSG00000027712	Anxa5	-1.453	6.77178e-50
ENSMUSG00000023963	Cyp39a1	-1.45157	4.78371e-37
ENSMUSG00000037851	Iars	-1.44718	9.57223e-36
ENSMUSG00000027894	Slc6a17	-1.44474	2.82327e-33
ENSMUSG00000032560	Dnajc13	-1.4398	4.15717e-36
ENSMUSG00000009863	Sdhb	-1.43723	1.05372e-68
ENSMUSG00000004865	Srpk1	-1.43487	1.55323e-34
ENSMUSG00000079941	Gm11273	-1.42499	7.21766e-70
ENSMUSG00000050271	Prag1	-1.42492	1.10416e-35
ENSMUSG00000034926	Dhcr24	-1.42466	5.40874e-48
ENSMUSG00000019986	Ahi1	-1.42141	4.39135e-56
ENSMUSG00000032330	Cox7a2	-1.42001	1.57828e-79
ENSMUSG00000031672	Got2	-1.41334	2.63573e-61
ENSMUSG00000020456	Ogdh	-1.41075	4.83598e-30
ENSMUSG00000038648	Creb3l2	-1.40692	7.1034e-61
ENSMUSG00000024646	Cyb5a	-1.397	1.25432e-29
ENSMUSG00000057531	Dtnbp1	-1.39667	4.391e-36
ENSMUSG00000032216	Nedd4	-1.38991	4.14237e-115
ENSMUSG00000023009	Nckap5l	-1.3802	5.55652e-96
ENSMUSG00000061518	Cox5b	-1.37632	2.51845e-73
ENSMUSG00000037553	Zdhhc18	-1.37566	3.67194e-34
ENSMUSG00000090213	Tmem189	-1.36952	2.19333e-93
ENSMUSG00000024099	Ndufv2	-1.3688	4.71713e-35
ENSMUSG00000066456	Hmgn3	-1.36859	6.95776e-30
ENSMUSG00000028649	Macf1	-1.35815	2.0994e-121
ENSMUSG00000023089	Ndufa5	-1.35236	3.01572e-29
ENSMUSG00000041697	Cox6a1	-1.3479	1.15673e-55
ENSMUSG00000027082	Tfpi	-1.34615	4.9975e-35
ENSMUSG00000028793	Rnf19b	-1.34479	2.12761e-35
ENSMUSG00000107169	Gm43796	-1.34291	7.52641e-78
ENSMUSG00000030523	Trpm1	-1.3411	1.31752e-86
ENSMUSG00000051234	Rnf7	-1.33665	1.60264e-71
ENSMUSG00000054408	Spcs3	-1.33657	3.66768e-44
ENSMUSG00000022956	Atp5o	-1.33586	9.20258e-78
ENSMUSG00000006273	Atp6v1b2	-1.33194	8.62696e-103
ENSMUSG00000030035	Wbp1	-1.33123	3.63566e-51
ENSMUSG00000039395	Mreg	-1.32615	5.99735e-61
ENSMUSG00000053436	Mapk14	-1.32391	4.13815e-74
ENSMUSG00000024121	Atp6v0c	-1.31908	6.24659e-82
ENSMUSG00000052534	Pbx1	-1.31868	2.27002e-26
ENSMUSG00000036751	Cox6b1	-1.31672	2.32955e-56
ENSMUSG00000022799	Arhgap31	-1.31664	1.26124e-34
ENSMUSG00000021156	Zmynd11	-1.30915	1.81872e-46
ENSMUSG00000098318	Lockd	-1.30743	3.04588e-61
ENSMUSG00000019528	Gyg	-1.30665	2.61719e-81
ENSMUSG00000029767	Calu	-1.30475	9.17653e-69
ENSMUSG00000030286	Emc3	-1.30319	3.55303e-46
ENSMUSG00000026023	Cdk15	-1.30169	3.39844e-66
ENSMUSG00000022967	Ifnar1	-1.29925	5.08121e-38
ENSMUSG00000053768	Chchd3	-1.29785	8.65489e-38
ENSMUSG00000023495	Pcbp4	-1.29686	4.04493e-87
ENSMUSG00000058076	Sdhc	-1.29477	4.26235e-45
ENSMUSG00000060803	Gstp1	-1.29347	1.44122e-94
ENSMUSG00000054312	Mrps21	-1.28792	9.68907e-40
ENSMUSG00000032231	Anxa2	-1.28592	3.3066e-50
ENSMUSG00000025393	Atp5b	-1.28545	1.39483e-92
ENSMUSG00000023018	Smarcd1	-1.2825	8.88066e-77
ENSMUSG00000023033	Scn8a	-1.28136	1.54374e-56
ENSMUSG00000003099	Ppp5c	-1.28105	1.28139e-36
ENSMUSG00000018770	Atp5g3	-1.2799	2.58497e-78
ENSMUSG00000002820	Atg4d	-1.27975	3.97828e-92
ENSMUSG00000032375	Aph1b	-1.27973	1.04675e-34
ENSMUSG00000031441	Atp11a	-1.27858	2.12253e-77
ENSMUSG00000035183	Slc24a5	-1.2779	2.52664e-43
ENSMUSG00000022272	Myo10	-1.27721	2.97198e-83
ENSMUSG00000027673	Ndufb5	-1.27528	1.05256e-67
ENSMUSG00000020744	Slc25a19	-1.27226	4.58553e-29
ENSMUSG00000028249	Sdcbp	-1.27163	3.84757e-44
ENSMUSG00000019977	Hbs1l	-1.26804	1.55384e-103
ENSMUSG00000038388	Mpp6	-1.26701	3.46056e-43
ENSMUSG00000003721	Insig2	-1.26594	1.78032e-64
ENSMUSG00000030123	Plxnd1	-1.26206	2.33268e-69
ENSMUSG00000059409	Ppp2r5d	-1.26176	1.82894e-27
ENSMUSG00000027823	Gmps	-1.25562	8.64446e-29
ENSMUSG00000024350	Dnajc18	-1.25502	1.59982e-49
ENSMUSG00000045294	Insig1	-1.25399	2.78755e-51
ENSMUSG00000071547	Nt5dc2	-1.25282	5.30525e-40
ENSMUSG00000006057	Atp5g1	-1.2514	5.77689e-29
ENSMUSG00000032827	Ppp1r9a	-1.24955	2.86745e-57
ENSMUSG00000038155	Gstp2	-1.2464	6.18762e-82
ENSMUSG00000060798	Intu	-1.24354	2.65811e-45
ENSMUSG00000026245	Farsb	-1.24058	9.51109e-60
ENSMUSG00000026260	Ndufa10	-1.23988	6.3871e-34
ENSMUSG00000073147	5031425E22Rik	-1.23981	1.38177e-94
ENSMUSG00000073643	Wdfy1	-1.23822	3.36016e-31
ENSMUSG00000033400	Agl	-1.23807	7.6152e-44
ENSMUSG00000052337	Immt	-1.23643	1.40305e-40
ENSMUSG00000030082	Sec61a1	-1.23637	1.64589e-36
ENSMUSG00000030335	Mrpl51	-1.23322	1.12322e-75
ENSMUSG00000028863	Meaf6	-1.23293	2.96511e-27
ENSMUSG00000032388	Spg21	-1.23266	1.84811e-45
ENSMUSG00000034220	Gpc1	-1.23036	1.19307e-75
ENSMUSG00000030102	Itpr1	-1.23016	1.04774e-29
ENSMUSG00000047843	Bri3	-1.22933	1.71585e-34
ENSMUSG00000027544	Nfatc2	-1.22785	5.31814e-51
ENSMUSG00000037152	Ndufc1	-1.22197	1.93469e-25
ENSMUSG00000038664	Herc1	-1.22119	8.73594e-32
ENSMUSG00000035247	Hectd1	-1.21591	5.65251e-48
ENSMUSG00000024219	Anks1	-1.21541	3.51978e-32
ENSMUSG00000063882	Uqcrh	-1.21215	2.05692e-62
ENSMUSG00000030062	Rpn1	-1.21188	1.74627e-32
ENSMUSG00000051615	Rap2a	-1.21136	5.57602e-73
ENSMUSG00000030304	Ergic2	-1.21109	4.56987e-51
ENSMUSG00000026553	Copa	-1.2099	5.49712e-38
ENSMUSG00000050144	Slc25a44	-1.20815	1.2242e-27
ENSMUSG00000019179	Mdh2	-1.20599	2.07977e-66
ENSMUSG00000053470	Kdm3a	-1.20438	4.23196e-29
ENSMUSG00000001891	Ugp2	-1.20297	2.2328e-60
ENSMUSG00000020220	Vps13d	-1.20003	1.24581e-29
ENSMUSG00000071042	Rasgrp3	-1.19539	2.80304e-32
ENSMUSG00000001995	Sipa1l2	-1.19438	1.10657e-25
ENSMUSG00000021339	Mrs2	-1.19366	4.34232e-35
ENSMUSG00000033952	Aspm	-1.19259	8.14431e-45
ENSMUSG00000062352	Itgb1bp1	-1.19043	5.33299e-30
ENSMUSG00000003464	Pex19	-1.18886	5.86289e-33
ENSMUSG00000020190	Mknk2	-1.18758	4.52044e-80
ENSMUSG00000037936	Scarb1	-1.18744	1.32344e-43
ENSMUSG00000068874	Selenbp1	-1.18227	1.73255e-21
ENSMUSG00000032556	Bfsp2	-1.18184	9.19476e-34
ENSMUSG00000026248	Mrpl44	-1.17997	6.01713e-32
ENSMUSG00000057110	Cntrl	-1.17397	7.91345e-22
ENSMUSG00000031231	Cox7b	-1.17374	1.89798e-27
ENSMUSG00000021114	Atp6v1d	-1.17336	2.76863e-25
ENSMUSG00000060743	H3f3a	-1.17127	8.06966e-44
ENSMUSG00000029094	Afap1	-1.16857	2.3247e-24
ENSMUSG00000000628	Hk2	-1.16843	3.07105e-36
ENSMUSG00000053286	Trmt1l	-1.16459	2.57828e-27
ENSMUSG00000074037	Mc1r	-1.16332	1.67062e-76
ENSMUSG00000032126	Hmbs	-1.15551	1.45387e-30
ENSMUSG00000057738	Sptan1	-1.15498	2.04407e-55
ENSMUSG00000089872	Rps6kc1	-1.15439	6.0129e-41
ENSMUSG00000026131	Dst	-1.15346	1.28485e-86
ENSMUSG00000023150	Ivns1abp	-1.15069	2.26436e-53
ENSMUSG00000019302	Atp6v0a1	-1.15014	1.79118e-26
ENSMUSG00000045917	Tmem268	-1.14691	2.51487e-52
ENSMUSG00000048000	Gigyf2	-1.14367	5.5093e-26
ENSMUSG00000023806	Rsph3b	-1.14233	5.99028e-27
ENSMUSG00000026155	Smap1	-1.14137	3.37576e-23
ENSMUSG00000001576	Ergic1	-1.14094	7.08718e-30
ENSMUSG00000023022	Lima1	-1.14039	2.15272e-44
ENSMUSG00000058056	Palld	-1.13946	3.04408e-30
ENSMUSG00000030842	Lamtor1	-1.13832	1.8732e-37
ENSMUSG00000022516	Nudt16l1	-1.13577	4.8566e-34
ENSMUSG00000040548	Tex2	-1.13547	2.60765e-63
ENSMUSG00000026603	Smyd2	-1.13522	1.75097e-42
ENSMUSG00000019124	Scrn1	-1.13474	2.47359e-43
ENSMUSG00000032412	Atp1b3	-1.13447	1.41445e-46
ENSMUSG00000033671	Cep350	-1.13217	6.9988e-48
ENSMUSG00000062981	Mrpl42	-1.13014	2.18232e-28
ENSMUSG00000044792	Isca1	-1.12936	7.62814e-29
ENSMUSG00000059316	Slc27a4	-1.12884	4.95356e-23
ENSMUSG00000004789	Dlst	-1.12747	5.97848e-29
ENSMUSG00000070047	Fat1	-1.12548	1.08144e-50
ENSMUSG00000001424	Snd1	-1.12414	3.44316e-41
ENSMUSG00000038759	Nup205	-1.12383	5.01751e-26
ENSMUSG00000033705	Stard9	-1.12204	5.09003e-53
ENSMUSG00000023505	Cdca3	-1.11711	8.28474e-34
ENSMUSG00000029020	Mfn2	-1.11695	6.64174e-55
ENSMUSG00000022186	Oxct1	-1.1168	1.78917e-59
ENSMUSG00000037326	Capn15	-1.1161	5.2739e-38
ENSMUSG00000030956	Fam53b	-1.11563	4.10928e-78
ENSMUSG00000058444	Map2k5	-1.11536	7.15785e-21
ENSMUSG00000026605	Cenpf	-1.11521	1.10504e-62
ENSMUSG00000073471	Rsph3a	-1.11303	8.04636e-27
ENSMUSG00000026219	Trip12	-1.11079	5.8417e-56
ENSMUSG00000073000	Gm10451	-1.10977	5.94547e-22
ENSMUSG00000010205	Raver1	-1.10825	7.49336e-28
ENSMUSG00000078139	AK157302	-1.10802	6.69926e-23
ENSMUSG00000032096	Arcn1	-1.10783	1.49197e-25
ENSMUSG00000031756	Cenpn	-1.10314	1.24422e-26
ENSMUSG00000056820	Tsnax	-1.103	7.58447e-28
ENSMUSG00000068747	Sort1	-1.10197	5.99733e-56
ENSMUSG00000038970	Lmtk2	-1.10011	2.67712e-37
ENSMUSG00000005667	Mthfd2	-1.09941	1.28558e-31
ENSMUSG00000071454	Dtnb	-1.09844	5.81695e-27
ENSMUSG00000028959	Fastk	-1.09828	4.05411e-22
ENSMUSG00000000711	Rab5b	-1.09805	3.17646e-31
ENSMUSG00000026615	Eprs	-1.08773	3.29642e-48
ENSMUSG00000042688	Mapk6	-1.08727	3.94534e-37
ENSMUSG00000074183	Gsta1	-1.08639	8.08739e-23
ENSMUSG00000018707	Dync1h1	-1.08463	5.97975e-60
ENSMUSG00000031974	Abcb10	-1.08316	1.10101e-27
ENSMUSG00000040713	Creg1	-1.07993	2.65869e-47
ENSMUSG00000033543	Gtf2a2	-1.07857	2.15954e-23
ENSMUSG00000031555	Adam9	-1.07437	2.39715e-24
ENSMUSG00000052102	Gnpda1	-1.07422	1.30486e-27
ENSMUSG00000111709	Gm3776	-1.0734	9.16511e-22
ENSMUSG00000027634	Ndrg3	-1.07325	6.04694e-22
ENSMUSG00000029528	Pxn	-1.07265	2.59348e-35
ENSMUSG00000063870	Chd4	-1.06971	7.22585e-50
ENSMUSG00000026308	Klhl30	-1.0696	2.95133e-26
ENSMUSG00000004451	Ralb	-1.06922	1.4314e-37
ENSMUSG00000032536	Trak1	-1.06672	2.18992e-40
ENSMUSG00000052712	BC004004	-1.06668	1.91753e-27
ENSMUSG00000000399	Ndufa9	-1.06647	3.64227e-26
ENSMUSG00000027340	Slc23a2	-1.06604	1.42505e-31
ENSMUSG00000031985	Gnpat	-1.06338	5.34638e-73
ENSMUSG00000029777	Gars	-1.06173	1.84946e-43
ENSMUSG00000034908	Sidt2	-1.06089	7.76018e-43
ENSMUSG00000053398	Phgdh	-1.05872	7.59055e-41
ENSMUSG00000038023	Atp6v0a2	-1.05793	3.72783e-20
ENSMUSG00000033596	Rfwd3	-1.05354	2.38831e-25
ENSMUSG00000040274	Cdk6	-1.05325	8.4824e-26
ENSMUSG00000029390	Tmed2	-1.051	4.04588e-43
ENSMUSG00000079477	Rab7	-1.05092	1.89955e-28
ENSMUSG00000068328	Aup1	-1.05075	9.0071e-23
ENSMUSG00000021577	Sdha	-1.05038	1.31461e-21
ENSMUSG00000029781	Fkbp9	-1.04732	5.7532e-60
ENSMUSG00000005161	Prdx2	-1.04653	6.45685e-35
ENSMUSG00000031667	Aktip	-1.04185	1.98658e-52
ENSMUSG00000079442	St6galnac4	-1.04075	2.28739e-40
ENSMUSG00000041161	Otud3	-1.04059	6.45705e-46
ENSMUSG00000022477	Aco2	-1.04053	1.48908e-47
ENSMUSG00000051695	Pcbp1	-1.04052	1.34796e-43
ENSMUSG00000027575	Arfgap1	-1.03995	1.6466e-29
ENSMUSG00000028879	Stx12	-1.03728	6.04168e-32
ENSMUSG00000031563	Wwc2	-1.03568	1.02221e-30
ENSMUSG00000019731	Slc35e1	-1.03394	1.18359e-49
ENSMUSG00000066150	Slc31a1	-1.03123	9.40487e-26
ENSMUSG00000034088	Hdlbp	-1.03096	1.54902e-57
ENSMUSG00000020261	Slc36a1	-1.0308	2.22537e-20
ENSMUSG00000040370	Etfrf1	-1.03038	3.03482e-21
ENSMUSG00000078134	Gm12355	-1.02993	3.87655e-28
ENSMUSG00000034525	Ice1	-1.02985	9.70201e-49
ENSMUSG00000025921	Rdh10	-1.02969	2.49568e-09
ENSMUSG00000040013	Fkbp6	-1.02918	5.21779e-26
ENSMUSG00000026740	Dnajc1	-1.02875	8.91886e-33
ENSMUSG00000107002	0610012G03Rik	-1.0278	9.53089e-22
ENSMUSG00000004651	Tyr	-1.02757	1.75164e-20
ENSMUSG00000005225	Plekha8	-1.02474	1.72862e-57
ENSMUSG00000027637	1110008F13Rik	-1.02437	1.7788e-23
ENSMUSG00000036636	Clcn7	-1.02407	3.56956e-19
ENSMUSG00000066043	Phactr4	-1.02342	2.75602e-22
ENSMUSG00000052698	Tln2	-1.02129	1.10454e-34
ENSMUSG00000026150	Mff	-1.02008	7.12239e-22
ENSMUSG00000026305	Lrrfip1	-1.01857	1.74862e-29
ENSMUSG00000031592	Pcm1	-1.01781	2.3627e-17
ENSMUSG00000068823	Csde1	-1.01523	2.12112e-52
ENSMUSG00000025555	Farp1	-1.01512	2.39824e-18
ENSMUSG00000052738	Suclg1	-1.01419	1.71333e-19
ENSMUSG00000066036	Ubr4	-1.01386	2.12336e-45
ENSMUSG00000001729	Akt1	-1.01213	5.9483e-64
ENSMUSG00000034311	Kif4	-1.01125	5.2657e-22
ENSMUSG00000042046	Dstyk	-1.01058	2.81779e-43
ENSMUSG00000048537	Phldb1	-1.00906	2.06158e-26
ENSMUSG00000040550	Otud6b	-1.00869	2.53028e-21
ENSMUSG00000040048	Ndufb10	-1.00705	4.75466e-29
ENSMUSG00000020022	Ndufa12	-1.00558	5.49764e-23
ENSMUSG00000058006	Mdn1	-1.00439	3.10677e-28
ENSMUSG00000032050	Rdx	-1.00333	9.26727e-24
ENSMUSG00000014444	Piezo1	-1.00038	4.50887e-22
ENSMUSG00000022893	Adamts1	1.0082	2.48916e-24
ENSMUSG00000072812	Ahnak2	1.01372	6.38323e-43
ENSMUSG00000031659	Adcy7	1.06147	4.35645e-24
ENSMUSG00000030122	Ptms	1.22795	1.58912e-63
ENSMUSG00000026207	Speg	1.23709	5.97878e-64
ENSMUSG00000029135	Fosl2	1.24059	6.0208e-51
ENSMUSG00000022475	Hdac7	1.24738	2.48361e-34
ENSMUSG00000020300	Cpeb4	1.25466	2.67758e-35
ENSMUSG00000037260	Hgsnat	1.28058	3.84884e-63
ENSMUSG00000068854	Hist2h2be	1.2877	1.67965e-30
ENSMUSG00000037458	Azin1	1.31069	4.17505e-59
ENSMUSG00000029622	Arpc1b	1.33235	1.00818e-80
ENSMUSG00000039910	Cited2	1.3457	8.80846e-34
ENSMUSG00000032802	Srxn1	1.34863	3.3545e-108
ENSMUSG00000026817	Ak1	1.3624	6.67506e-32
ENSMUSG00000028124	Gclm	1.37613	3.15048e-52
ENSMUSG00000042599	Kdm7a	1.38921	2.99629e-43
ENSMUSG00000019947	Arid5b	1.44343	3.3364e-29
ENSMUSG00000091243	Vgll3	1.47481	3.14612e-51
ENSMUSG00000055407	Map6	1.53939	1.11768e-36
ENSMUSG00000043079	Synpo	1.53966	6.79968e-138
ENSMUSG00000028211	Trp53inp1	1.54351	7.56323e-75
ENSMUSG00000110605	Gm32856	1.57026	7.02205e-79
ENSMUSG00000039782	Cpeb2	1.61612	2.81057e-40
ENSMUSG00000025352	Gdf11	1.66969	5.83901e-148
ENSMUSG00000038764	Ptpn3	1.71307	8.7144e-50
ENSMUSG00000042613	Pbxip1	1.76498	7.04248e-58
ENSMUSG00000046807	Lrrc75b	1.81992	5.20719e-60
ENSMUSG00000022440	C1qtnf6	1.98316	3.35775e-68
ENSMUSG00000092274	Neat1	2.21607	6.16855e-262
ENSMUSG00000052727	Map1b	2.24773	4.73874e-54
ENSMUSG00000026475	Rgs16	2.37767	1.94291e-118
ENSMUSG00000095115	Itpripl2	2.39644	3.87705e-133
ENSMUSG00000072568	Fam84b	2.41506	4.3863e-101
ENSMUSG00000030409	Dmpk	2.45211	2.05269e-99
ENSMUSG00000038816	Ctnnal1	2.49745	8.96942e-159
ENSMUSG00000061878	Sphk1	2.51277	1.3799e-100
ENSMUSG00000022358	Fbxo32	2.53775	3.03515e-83
ENSMUSG00000004891	Nes	2.73078	2.0401e-301
ENSMUSG00000028434	Epb41l4b	2.81797	2.9349e-202
ENSMUSG00000027737	Slc7a11	3.34369	2.62797e-145
ENSMUSG00000059895	Ptp4a3	3.49663	1.9556e-258
ENSMUSG00000042428	Mgat3	3.88607	4.9993e-140
ENSMUSG00000024937	Ehbp1l1	3.93237	4.43867e-181
ENSMUSG00000021025	Nfkbia	4.12446	1.35588e-169
ENSMUSG00000004267	Eno2	4.33147	1.90169e-165
ENSMUSG00000024909	Efemp2	7.19517	3.59438e-189
ENSMUSG00000045589	Frrs1l	7.8105	1.29325e-282
ENSMUSG00000104086	1700039M15Rik	10.3491	9.62689e-276
