# Supplementary material for: Exosome-dependent immune surveillance at the metastatic niche requires BAG6 and CBP/p300-dependent acetylation of p53
Source: Theranostics. 2019 Aug 14;9(21):6047–62. doi: 10.7150/thno.36378 (PMC6735508; doi:10.7150/thno.36378)
Supplement: Supplementary file 3 — Supplementary table S2. [file thnov09p6047s3.xlsx]

## Sheet: Tabelle1
Protein IDs	Gene names	BAG6KO-EVsKO	WT-EVs	log2 Difference	p value
P39876	Timp3	23.3466	27.9524	-4.60577	0.00023093
P35456	Plaur	22.6133	26.2532	-3.64001	0.0128846
G3UYZ1	Igsf8	29.0614	32.0582	-2.99677	9.14871e-05
O88343	Slc4a4	24.3681	27.0242	-2.65605	0.00442578
A2A7S8	Kiaa1522	24.9871	27.3721	-2.38502	0.000111725
P23242	Gja1	23.2229	25.4275	-2.20457	0.0243181
P35802	Gpm6a	26.772	28.9672	-2.19517	0.000254372
Q8C605	Pfkp	27.5539	29.6038	-2.04988	8.11447e-06
Q3UH93	Plxnd1	26.1313	28.1696	-2.03829	4.04595e-05
Q61730	Il1rap	24.7252	26.6442	-1.91898	0.000222659
A2A699	Fam171a2	23.4879	25.4032	-1.91527	0.00973173
Q61009	Scarb1	26.0359	27.9357	-1.89983	0.000303438
P16330	Cnp	24.4055	26.2669	-1.86146	0.00139175
Q6A051	Atrnl1	21.7203	23.5562	-1.83599	0.00537502
Q8C145	Slc39a6	23.5851	25.417	-1.83189	0.000585963
P97333	Nrp1	24.8681	26.6501	-1.78195	0.00355582
O35887	Calu	25.7122	27.4674	-1.75522	0.00317636
P13595	Ncam1	27.4133	29.1295	-1.71627	0.000319301
A0A0R4J1F2	Psen2	24.2696	25.9826	-1.71303	0.00132969
Q61553	Fscn1	27.0075	28.6934	-1.68589	0.00215973
Q91VR8	Brk1	24.0956	25.7796	-1.68405	0.057302
Q9JJF9	Sppl2a	22.9194	24.6034	-1.68397	0.0101007
P29812	Dct	28.4762	30.1552	-1.67902	0.00199338
O35604	Npc1	24.3023	25.9745	-1.6722	0.0126812
B0V2N1	Ptprs	24.634	26.3013	-1.66729	0.00786828
P11438	Lamp1	27.0522	28.7165	-1.66423	0.00116137
Q9WV54	Asah1	24.3173	25.9755	-1.65817	0.0127008
Q60930	Vdac2	25.246	26.8934	-1.6474	0.000799374
E9PWB1	Phldb1	23.8808	25.5104	-1.62959	0.00171826
Q8BKX1	Baiap2	25.8788	27.5036	-1.62489	0.00125265
Q60738	Slc30a1	24.7355	26.3573	-1.6218	0.0157703
Q03145	Epha2	24.2021	25.8236	-1.62148	0.0101639
E9Q4P1	Wdfy1	24.008	25.6252	-1.6171	0.00494231
P70206	Plxna1	27.5209	29.134	-1.61318	0.000267633
A0A1L1SVG6	Slc44a2	24.9864	26.5979	-1.61159	0.00781736
Q9R0P9	Uchl1	23.5168	25.107	-1.59029	0.0185738
O88507	Cntfr	25.0689	26.6503	-1.58135	0.00221131
Q9WVL3	Slc12a7	29.1381	30.7063	-1.56829	0.000216661
Q3TJ91	Llgl2	25.5077	27.0695	-1.56176	0.00213064
M9MMK0	Sema3b	27.6625	29.2058	-1.54325	0.0049569
Q9Z127	Slc7a5	28.5199	30.0584	-1.53847	0.00667975
P40240	Cd9	28.5287	30.0473	-1.51865	0.0043848
O55042	Snca	23.8077	25.3186	-1.51097	0.00300933
F7A1B4	Eng	28.0716	29.5565	-1.48483	0.000779292
Q99P91	Gpnmb	27.6404	29.1204	-1.47994	0.00793122
E9Q3Q6	Alcam	27.139	28.6077	-1.46869	0.00046119
Q04447	Ckb	28.7496	30.2118	-1.4622	0.00331101
Q08509	Eps8	24.5134	25.9737	-1.46034	0.0106834
E9Q9C3	Mllt4	27.5743	29.019	-1.44463	5.43914e-05
Q6VVW5	Npr2	24.4485	25.8637	-1.41521	0.00245527
Q8K2J7	Rell1	26.155	27.5546	-1.39959	0.00752749
E9Q226	Ccnyl1	24.0796	25.4699	-1.39027	0.0175914
E9QNX9	Igf1r	25.0251	26.4055	-1.38034	0.000247942
Q9CQW2	Arl8b	24.0718	25.4488	-1.37703	0.0154622
Q6P9J5	Kank4	22.2154	23.5911	-1.37567	0.00970622
P07147	Tyrp1	28.8599	30.2109	-1.35097	0.0014172
G5E850	Cyb5a	24.2938	25.6327	-1.33889	0.0096984
Q8R143	Pttg1ip	24.8601	26.1859	-1.32583	0.0452918
Q9Z0J1	Reck	24.7046	26.0239	-1.31929	0.0129912
O09114	Ptgds	23.8057	25.1144	-1.30864	0.0373956
Q60932	Vdac1	25.8037	27.1081	-1.30439	0.00090288
P62897	Cycs	25.2466	26.5483	-1.30178	0.00757722
Q80X71	Tmem106b	25.3961	26.6862	-1.29011	0.003004
G5E8J0	Notch2	24.0751	25.3228	-1.24773	0.00273703
A0A0B4J1L2	Adamts4	29.1101	30.3484	-1.23834	0.00791517
Q8BPM0	Daam1	26.3473	27.5751	-1.22785	0.00130047
Q9CZX7	Tmem55a	25.3498	26.5717	-1.2219	0.00877789
O54988	Slk	25.6473	26.8685	-1.22119	0.000608569
P61226	Rap2b	28.8251	30.0452	-1.22006	0.00243187
G3X9L6	Gm10250;Atp5h	23.403	24.614	-1.21099	0.018693
P51655	Gpc4	27.4756	28.6736	-1.19795	0.000265571
A8DIL0	Lgals8	21.5008	22.6853	-1.18445	0.0186754
A0A0R4J1K4	Slc4a2	24.4149	25.5978	-1.18286	0.0263166
B7ZCU2	Abi1	27.0022	28.1791	-1.17691	0.000356221
Q91V89	Ppp2r5d	26.5734	27.7315	-1.15813	7.12098e-05
Q9R045	Angptl2	28.0592	29.2133	-1.15413	0.0305929
P48962	Slc25a4	26.0873	27.2413	-1.15398	0.045713
Q80ZJ1	Rap2a	25.4214	26.5716	-1.15013	0.000188647
A0A0R4J0Z1	Pdia4	26.9119	28.04	-1.12804	0.025384
Q8K211	Slc31a1	26.1731	27.2985	-1.1254	0.00340165
Q9D074	Mgrn1	25.137	26.261	-1.12391	0.00719482
Q9R1Z8	Sorbs3	25.2172	26.34	-1.12281	0.0150699
Q99104	Myo5a	28.8052	29.9272	-1.12195	0.000746861
Q9Z247	Fkbp9	23.8226	24.9405	-1.11794	0.0028191
Q32NY4	Cnnm3	24.0203	25.1369	-1.11661	0.00550491
D3YYR5	P2rx4	22.3835	23.4862	-1.10275	0.0488056
P97370	Atp1b3	29.4334	30.5352	-1.1018	0.00969773
E9Q7Q3	Tpm3	23.9326	25.0254	-1.09275	0.00210945
Q7TQD7	Myo1b	29.0323	30.1136	-1.08133	0.00373964
Q9JLB0	Mpp6	28.2158	29.283	-1.06723	3.53875e-06
Q61165	Slc9a1	26.2999	27.3653	-1.06547	0.00127339
P10107	Anxa1	30.0195	31.0842	-1.06463	0.00519673
A0A087WPP8	Abi2	24.8382	25.9019	-1.06369	0.000381478
Q8C4X2	Csnk1g3	24.5787	25.6408	-1.06203	0.0375785
P05201	Got1	26.5034	27.565	-1.0617	0.00125565
Q9QZM4	Tnfrsf10b	23.7497	24.7994	-1.04972	0.0257194
P17439	Gba	22.9429	23.988	-1.0452	0.00930465
G5E8S8	Mpp7	23.6321	24.6769	-1.04485	0.000480751
A6H5Z3	Exoc6b	24.1408	25.1838	-1.043	0.000214803
E9Q3G7	Atp11a	26.7979	27.8408	-1.04291	0.00159041
P16125	Ldhb	27.5676	28.6062	-1.03861	0.00540879
E0CY63	Cldnd1	24.7715	25.8003	-1.02882	0.0152125
A0A0R4J0X8	Arhgef7	25.3957	26.4226	-1.02688	0.00345708
Q9WVT6	Ca14	28.4649	29.486	-1.02106	8.41143e-05
P51150	Rab7a	28.9994	30.0173	-1.0179	0.000166422
Q99N50	Sytl2	25.0165	26.0208	-1.00423	0.00109966
O35375	Nrp2	22.7713	23.7708	-0.999483	0.0293724
Q8BH64	Ehd2	26.446	27.4449	-0.998916	0.0435311
Q9ERI2	Rab27a	25.2662	26.2627	-0.996494	0.00340267
O35607	Bmpr2	23.5958	24.5874	-0.991558	0.0177738
O08529	Capn2	25.6252	26.6116	-0.986373	0.0301266
B0V2P5	Dmxl2	23.0513	24.0339	-0.982542	0.000685504
Q02111	Prkcq	25.7216	26.7023	-0.980648	0.0201335
Q8K124	Plekho2	22.6745	23.653	-0.978473	0.00528676
Q9CQI6	Cotl1	28.3671	29.3392	-0.972183	0.0144524
P47811	Mapk14	21.6239	22.5908	-0.966926	0.0372984
Q62470	Itga3	25.0289	25.989	-0.96005	0.00743396
F8WIJ0	Slc12a4	25.2561	26.2086	-0.952585	0.00256596
Q3UGY8	Arfgef3	23.1157	24.0616	-0.945853	0.0118924
Q8BH43	Wasf2	26.2431	27.1879	-0.944816	0.00449397
B1ASP2	Jak1	25.3594	26.3021	-0.942667	0.0116431
Q9QZ08	Nagk	23.4644	24.4047	-0.940245	0.00153232
Q61398	Pcolce	24.446	25.3794	-0.93341	0.00114225
Q9Z1M0	P2rx7	26.3261	27.2549	-0.928811	0.000339469
Q8C129	Lnpep	27.2529	28.1815	-0.928603	0.0019756
P17047	Lamp2	26.5098	27.4379	-0.928128	0.00656856
Q8BYC6	Taok3	22.8847	23.8119	-0.9272	0.050247
E9PUQ9	Piezo1	23.8896	24.8147	-0.925119	0.0249638
B2RUJ2	Erbb2ip	27.3029	28.2235	-0.920593	0.0013192
P10852	Slc3a2	32.138	33.0569	-0.918888	0.000106228
P24369	Ppib	25.2694	26.1863	-0.916922	0.00501834
F8VQE2	Kif21b	24.8074	25.7203	-0.912938	0.0124738
F8VQ29	Iqgap3	25.3982	26.3039	-0.905732	0.0128979
P61028	Rab8b	24.6707	25.5764	-0.905675	0.0560003
Q91VJ4	Stk38	24.3058	25.2071	-0.9013	0.00134859
E9Q8N5	Clasp2	25.2896	26.1908	-0.901222	0.0362577
Q9R0Q6	Arpc1a	25.5135	26.4094	-0.895939	0.00065295
Q9DBG5	Plin3	26.0963	26.9806	-0.884312	0.0436828
Q9D8B7	Jam3	25.6574	26.5407	-0.883211	0.00475697
D3Z030	Lrrc16a	24.2856	25.1686	-0.88294	0.0128038
P29416	Hexa	25.1171	25.9988	-0.881755	0.000129918
Q62523	Zyx	26.1066	26.9812	-0.874543	0.00150588
Q62130	Ptpn14	23.8217	24.6959	-0.874206	0.0269464
Q8C3W1		23.9289	24.7961	-0.867214	0.00402745
E9PZ00	Psap	26.7442	27.6042	-0.860092	0.0150581
G5E870	Trip12	25.4345	26.2933	-0.85877	0.000871465
Q91V41	Rab14	28.1524	29.0064	-0.854039	0.00739095
P07356	Anxa2	31.2637	32.1035	-0.839704	0.0285917
Q5PPR2	Exoc1	24.9061	25.745	-0.838966	0.0130985
P08752	Gnai2	30.9331	31.7635	-0.83035	0.00337684
O35316	Slc6a6	27.9605	28.789	-0.828527	0.0568526
Q8BGS1	Epb41l5	26.6125	27.4409	-0.82848	0.00142712
P61022	Chp1	26.4886	27.312	-0.823378	0.040465
Q69ZF7	Cnnm4	25.0984	25.9206	-0.822223	0.0316228
A0A0R4J1E3	Dbn1	25.2162	26.0345	-0.818349	0.0086139
Q8K298	Anln	26.2269	27.0421	-0.815154	0.00677938
Q7TNG5	Eml2	23.7878	24.5981	-0.810287	0.00354552
Q9R062	Gyg1;Gyg	27.6946	28.501	-0.806373	0.0185575
P06745	Gpi	29.6626	30.4656	-0.803023	0.00362368
P63321	Rala	26.9562	27.7545	-0.798283	0.0078215
Q501J7	Phactr4	23.7103	24.5061	-0.795836	0.0091262
P70460	Vasp	26.0462	26.8321	-0.785975	0.042001
Q9WU60	Atrn	25.698	26.479	-0.78101	0.0170589
E9Q175	Myo6	26.4119	27.1929	-0.781001	0.0015583
A2AG68	Atp7a	26.3598	27.1408	-0.78098	0.0328905
P17563	Selenbp1;Selenbp2	24.9049	25.6796	-0.774684	0.0382103
Q8VDN2	Atp1a1	32.4353	33.2089	-0.773561	0.0169504
Q9DB20	Atp5o	22.8133	23.5809	-0.767628	0.046186
Q9CZC8	Scrn1	26.0321	26.7958	-0.763688	0.0200336
P13020	Gsn	28.3444	29.1063	-0.761864	0.00124718
Q9EPC1	Parva	23.6436	24.4031	-0.759503	0.00426334
Q9CQF9	Pcyox1	22.9278	23.6863	-0.7585	0.00886339
P48024	Eif1	27.0286	27.7858	-0.757208	0.0224233
O70551	Srpk1	24.5305	25.2838	-0.753309	0.000493481
Q9D4I9	Rab23	25.0027	25.7545	-0.751746	0.00871786
Q8K2Y9	Ccm2	23.3363	24.0871	-0.750802	0.0362276
P15208	Insr	26.2438	26.9928	-0.748974	0.00381004
P59325	Eif5	26.8406	27.5855	-0.744869	0.00116027
E9Q638	Adam9	26.495	27.2396	-0.744659	0.00869461
Q3TXE3	Tyk2	25.4533	26.1944	-0.741062	0.0282293
A0A1D5RM83	Iqsec1	23.076	23.8159	-0.739915	0.00782961
Q9D771	Tmem206	25.0119	25.7508	-0.738901	0.0340393
Q6NVF2	Pld1	23.2479	23.9785	-0.730593	0.0152023
F8VPR2	Fmnl2	27.9094	28.6385	-0.729046	0.00172084
Q62426	Cstb	26.3417	27.0678	-0.726053	0.00267473
B8JK39	Itga9	24.7594	25.4832	-0.7238	0.0191885
F8VPU2	Farp1	29.1845	29.9057	-0.721285	0.00446931
O88844	Idh1	26.167	26.8861	-0.719042	0.000579429
O88952	Lin7c	26.7192	27.4375	-0.7183	0.015237
O35114	Scarb2	25.773	26.4908	-0.717822	0.0332859
P21995	Emb	27.3144	28.0318	-0.71737	0.00448683
Q9QUJ7	Acsl4	26.3828	27.0967	-0.713933	0.034645
P33174	Kif4	24.9054	25.6172	-0.711786	0.0321425
P97479	Myo7a	27.9698	28.6729	-0.70306	0.0049721
P26043	Rdx	27.4178	28.1171	-0.699221	0.046067
Q9EP69	Sacm1l	24.2909	24.988	-0.697092	0.0419305
D3Z5N5	Pikfyve	22.1666	22.8625	-0.695925	0.00468921
Q9DC51	Gnai3	28.6985	29.3876	-0.689189	0.0105903
A2AS98	Nckap1	29.0979	29.7827	-0.68475	0.00141605
Q9Z0S1	Bpnt1	26.8525	27.5343	-0.681724	0.0029814
Q9CQV8	Ywhab	27.7386	28.4201	-0.681454	0.0193995
P61211	Arl1	23.6244	24.3047	-0.680218	0.0368146
Q8C8U0	Ppfibp1	28.0124	28.6917	-0.679336	0.0197179
Q61024	Asns	28.0964	28.7753	-0.678971	0.0173033
A0A0G2JFV3	Lphn2	27.3573	28.0362	-0.678864	0.00369173
P70296	Pebp1	28.0892	28.7629	-0.673702	0.0204583
Q8VCQ8	Cald1	25.5666	26.2398	-0.673199	0.00322604
Q3UZ39	Lrrfip1	24.4718	25.1447	-0.672908	0.0132172
P62746	Rhob	25.7188	26.3917	-0.672885	0.00647918
Q3TZZ7	Esyt2	23.6319	24.2997	-0.667798	0.0203803
E9Q6L0	Clasp1	23.4318	24.0955	-0.663701	0.0100475
Q8JZZ5	Pitpnb	24.4944	25.1478	-0.653415	0.00883731
G3X922	Dnajc13	25.408	26.0601	-0.652166	0.00125127
D3Z2H9	Tpm3-rs7	27.496	28.1449	-0.648907	0.0228034
Q6P5E4	Uggt1	24.8766	25.5251	-0.648555	0.0438278
E9Q1G8	Sept7	27.7165	28.3639	-0.647367	0.0185558
K3W4L0	Myo18a	25.3697	26.0161	-0.646383	0.00720095
A0A0J9YTY0	Sept11	25.8637	26.5096	-0.645883	0.00485154
Q9WV55	Vapa	25.11	25.7531	-0.643064	0.0321403
Q9WUL7	Arl3	24.4815	25.123	-0.641459	0.000101396
F8VQB6	Myo10	27.5463	28.1857	-0.639417	0.00169942
O88325	Naglu	26.259	26.8967	-0.637753	0.00819577
A2AAN0	Exoc7	24.7886	25.4252	-0.63658	0.00115436
Q8C5X1	4931406P16Rik	22.6474	23.283	-0.635647	0.0569587
Q8VEK0	Tmem30a	25.9385	26.5675	-0.628978	0.00979513
Q8K1N2	Phldb2	23.0753	23.6996	-0.624282	0.056727
Q7TMB8	Cyfip1	29.3729	29.9966	-0.62366	0.00260651
O35963	Rab33b	23.243	23.8653	-0.622268	0.0519517
P18654	Rps6ka3	28.5021	29.1237	-0.621632	0.0036033
Q9ER00	Stx12	25.9532	26.5734	-0.620178	0.043459
F8VQ05	Fryl	25.6803	26.2999	-0.619558	0.00428549
P57716	Ncstn	27.337	27.9562	-0.619264	0.0474242
Q60790	Rasa3	28.2447	28.8632	-0.618506	0.0240066
A0A087WQS2	Bzw1	26.3531	26.9669	-0.613708	0.00818408
Q04690	Nf1	26.1773	26.7899	-0.612612	0.00414734
Q91VK1	Bzw2	23.1124	23.7233	-0.610912	0.0261824
F6RPJ9	Ide	24.8412	25.4507	-0.609503	0.0406846
P62331	Arf6	26.9851	27.5907	-0.605707	0.056846
B2RRF0	Ptprk	22.9231	23.5259	-0.602759	0.0193754
Q564E2	Ldha	31.6679	32.2675	-0.599636	0.0127585
Q8R1Q8	Dync1li1	27.098	27.6974	-0.599385	0.0213216
O35685	Nudc	23.9258	24.5247	-0.598915	0.0222813
Q8C4G3	Atp9a	24.3073	24.9038	-0.596449	0.0435331
Q8CJH3	Plxnb1	24.275	24.8664	-0.591461	0.0559268
P46664	Adss	24.2934	24.8821	-0.588764	0.0123282
Q3TPX4	Exoc5	24.8442	25.4299	-0.58566	0.00244039
E9Q616	Ahnak	29.9386	30.5212	-0.582623	0.0107731
H7BWY4	Dlg1	27.8699	28.4446	-0.574614	0.038212
Q7TNC9	Inpp5a	27.0763	27.6472	-0.570895	0.0290001
Q8BUK6	Hook3	23.3599	23.9305	-0.570591	0.0253227
Q921H8	Acaa1a;Acaa1b	23.8002	24.37	-0.569836	0.0559397
Q61171	Prdx2	27.5227	28.0903	-0.567694	0.000579722
P63094	Gnas	30.161	30.725	-0.564032	0.0166994
Q6PGF7	Exoc8	25.0498	25.6074	-0.557594	0.0119174
P62259	Ywhae	30.2571	30.8105	-0.553494	0.000338408
Q91Z67	Srgap2	27.1084	27.6547	-0.546326	0.0104766
E9QKZ2	Ipo9	26.3299	26.8756	-0.54571	0.0253869
Q9JIW9	Ralb	28.6056	29.1495	-0.543884	0.0138315
O08547	Sec22b	24.3954	24.9392	-0.543763	0.0394475
O35382	Exoc4	26.2553	26.7953	-0.54001	0.0200655
P32507	Pvrl2	24.4325	24.9702	-0.537735	0.0323676
Q6KAR6	Exoc3	23.9478	24.4833	-0.53548	0.0318647
Q9Z2D1	Mtmr2	25.1547	25.6893	-0.534557	0.0280802
Q8VDP3	Mical1	24.4393	24.9705	-0.531212	0.00511623
V9GXP8	Erc1	25.0808	25.601	-0.520233	0.0442405
K3W4T3	Atp6v0a1	27.625	28.1445	-0.519427	0.00497141
Q05816	Fabp5	27.7205	28.2373	-0.516734	0.00175711
Q8BU31	Rap2c	26.3016	26.816	-0.514406	0.0288782
Q9Z1Q5	Clic1	29.258	29.7708	-0.512842	0.0138038
Q8BWY3	Etf1	25.392	25.902	-0.510054	0.0170479
G5E829	Atp2b1	29.9143	30.4201	-0.505814	0.037531
A0A0R4IZX2	Slc9a3r2	23.2178	23.7204	-0.502555	0.0241063
Q76MZ3	Ppp2r1a	29.1101	29.6106	-0.500509	0.0567518
Q91ZM2	Sh2b1	23.5065	24.0044	-0.497875	0.0253116
P63087	Ppp1cc	24.148	24.6427	-0.494719	0.0121194
P62071	Rras2	25.004	25.4885	-0.484531	0.00165672
Q9CQC8	Spg21	24.0347	24.518	-0.483308	0.0501557
Q61598	Gdi2	30.2705	30.7497	-0.479222	0.00563949
P48428	Tbca	25.4224	25.8993	-0.476895	0.00596705
Q5RKN9	Capza1	25.8682	26.3435	-0.475321	0.0103536
Q78ZM0	Snx3	26.1881	26.6615	-0.473346	0.0170102
Q62348	Tsn	25.3813	25.8514	-0.470043	0.0138906
Q9QUI0	Rhoa;4930544G11Rik	29.477	29.9459	-0.468894	0.0387561
Q9Z0U1	Tjp2	25.3585	25.8254	-0.466991	0.020455
E9PUQ8	Dgkd	22.7626	23.2265	-0.46394	0.00818729
P47856	Gfpt1	26.9401	27.3919	-0.451881	0.0248806
Q8K2J0	Plcd3	23.0716	23.5206	-0.448989	0.0078125
E9Q9B7	Kidins220	23.4696	23.9082	-0.438644	0.0340581
D3YVU0	Usp46;Usp12	22.4644	22.901	-0.436618	0.0395503
P97377	Cdk2	28.003	28.4314	-0.428403	0.0555482
P68254	Ywhaq	29.4402	29.8662	-0.426048	0.0561578
Q5F258	Git1	27.1861	27.6105	-0.424318	0.00244006
Q8JZR6	Slc4a8	25.6091	26.0302	-0.421028	0.0153137
Q3UHD6	Snx27	24.4318	24.8514	-0.419594	0.0183455
Q8BTW9	Pak4	24.3292	24.7482	-0.419073	0.0074638
Q9CQ22	Lamtor1	25.8485	26.2673	-0.418795	0.0169989
A0A0A6YX18	Atp6v1h	27.215	27.6274	-0.412427	0.0143953
P35293	Rab18	26.9703	27.3805	-0.410266	0.045923
P27773	Pdia3	29.3647	29.7741	-0.409379	0.0502169
P63330	Ppp2ca	27.6807	28.0867	-0.405998	0.039158
Q03141	Mark3	25.5873	25.9931	-0.405815	0.0145154
A2ACG7	Rpn2	25.8876	26.2923	-0.40466	0.0569928
P27601	Gna13	29.3517	29.7419	-0.3902	0.0117319
P62814	Atp6v1b2	28.2806	28.6701	-0.389462	0.0149365
E9PV12	Cul5	24.2513	24.6269	-0.375607	0.0447404
Q7TT50	Cdc42bpb	28.1183	28.4916	-0.373244	0.00585855
P14152	Mdh1	28.2511	28.6119	-0.360774	0.0403729
Q91YS7	Map2k2	24.5654	24.9253	-0.359961	0.00885075
Q8BMS9	Rassf2	23.6968	24.0503	-0.353459	0.00353452
P42208	Sept2	27.4245	27.7743	-0.349775	0.0159974
Q8R1F1	Fam129b	27.5789	27.924	-0.345046	0.038183
P09411	Pgk1	31.8357	32.177	-0.341297	0.0149132
A2A6U3	Sept9	27.5923	27.9307	-0.338394	0.013032
Q3TML0	Pdia6	26.9425	27.2784	-0.335982	0.0513275
A2AKH7	Lrrc57	26.696	27.0307	-0.334672	0.0528214
O55098	Stk10	25.6063	25.9405	-0.334218	0.00731089
Q99LS3	Psph	23.5114	23.8415	-0.330167	0.0198605
P31750	Akt1	26.1078	26.4363	-0.328511	0.00951065
Q99K85	Psat1	27.7506	28.0754	-0.324895	0.044727
H7BX44	Cdc42bpa	26.1705	26.4928	-0.322332	0.043388
E9Q6R7	Utrn	27.6422	27.9606	-0.318344	0.0111697
B2RXW8	Ppfia1	26.816	27.1312	-0.315165	0.00669607
P26041	Msn	31.5282	31.8353	-0.307121	0.0191977
P46935	Nedd4	28.5086	28.8109	-0.302345	0.00718175
Q9DBJ1	Pgam1	30.6257	30.925	-0.299341	0.00239464
F8VPK5	Rock2	27.8081	28.0999	-0.291775	0.0565953
P37040	Por	24.0882	24.3791	-0.290948	0.0265344
E9Q6U4	Pfdn4	23.973	24.2594	-0.286396	0.0385035
A0A0R4J005		26.4335	26.7191	-0.285604	0.0459145
Q9QYB1	Clic4	28.7422	29.0246	-0.282407	0.0506442
Q78PY7	Snd1	28.4849	28.7602	-0.275348	0.0291199
E9PVY8	Macf1	25.2833	25.5548	-0.271482	0.0190055
A0A0R4J259	Syncrip	26.3421	26.608	-0.265907	0.0208983
Q9WUK2	Eif4h	22.605	22.8622	-0.2572	0.0416486
G3XA17	Eif4g2	26.0184	26.2387	-0.220243	0.0136694
A0A1W2P6F6	Myl6	28.7212	28.9375	-0.216277	0.0296784
P41241	Csk	23.3313	23.5385	-0.207176	0.0415241
Q61753	Phgdh	29.6876	29.8926	-0.204991	0.000178986
Q99LX0	Park7	26.391	26.5797	-0.188742	0.00826038
Q8BXZ1	Tmx3	22.3312	22.5135	-0.182261	0.042715
Q8C052	Map1s	23.6974	23.8381	-0.140697	0.00721473
E9PVA8	Gcn1l1	29.7385	29.6178	0.120638	0.00113959
Q8C8R3	Ank2	24.0969	23.9625	0.134447	0.0340526
Q8C863	Itch	26.1389	25.9909	0.147959	0.0561268
Q9CWK8	Snx2	27.0374	26.8577	0.179757	0.00909557
E9QM77	Atxn2	23.5312	23.3499	0.181192	0.0339164
Q8CGY8	Ogt	23.6372	23.4488	0.188412	0.00965162
Q3TCH7	Cul4a	23.3429	23.1234	0.219444	0.0503141
P58252	Eef2	32.3371	32.116	0.22112	0.041944
Q9QYJ0	Dnaja2	29.56	29.3388	0.221135	0.0271782
Q99JI4	Psmd6	27.4726	27.2392	0.233381	0.0447981
Q3UVL4	Vps51	23.6163	23.3789	0.237408	0.0392545
Q8QZY1	Eif3l	28.1373	27.8879	0.249467	0.0029882
P35279	Rab6a	28.4072	28.1547	0.252567	0.0457941
Q9R0N0	Galk1	28.9553	28.6991	0.25626	0.0147873
Q9D2R0	Aacs	24.5483	24.2851	0.263213	0.0563858
E9Q586	Dctn1	26.829	26.5626	0.266414	0.0367375
Q3TWV4	Ap2m1	28.7998	28.516	0.283863	0.0104542
Q9DCC5	Cbx3	25.4154	25.1303	0.285139	0.0226793
Q6ZQ38	Cand1	28.2344	27.9484	0.285988	0.0468123
Q4FE56	Usp9x	26.9662	26.6797	0.286476	0.042842
Q91WK2	Eif3h	26.2244	25.9328	0.291645	0.0387213
Q9D8W5	Psmd12	28.1436	27.8508	0.292863	0.00564131
Q9WVJ2	Psmd13	27.8616	27.5616	0.300021	0.000872449
Q99L45	Eif2s2	27.2812	26.9779	0.303279	0.0296504
O88685	Psmc3	28.6256	28.3218	0.303724	0.0380382
P26516	Psmd7	27.7877	27.4834	0.304354	0.0201405
Q3TQ29	Pum2	24.1414	23.8365	0.304949	0.026587
Q9QZE5	Copg1	25.1062	24.7969	0.309251	0.0453044
B7FAU9	Flna	31.4209	31.1112	0.309673	0.012227
Q99NF7	Ppm1b	24.1947	23.8844	0.310307	0.0579309
Z4YL78	Ckap5	26.1568	25.8426	0.314251	0.0115494
P11983	Tcp1	30.049	29.7346	0.31446	0.00716902
Q80U72	Scrib	26.7025	26.3829	0.319618	0.0121291
A2AUX5	Dab2ip	24.2613	23.941	0.320347	0.0322857
Q02053	Uba1	30.3199	29.9985	0.321378	0.0084454
Q9D0I9	Rars	28.5428	28.2182	0.324567	0.0263645
P80313	Cct7	29.5352	29.2103	0.324925	0.0017992
P45376	Akr1b1	29.4529	29.1274	0.325475	0.0411623
Q6A0A9	FAM120A	28.3606	28.0328	0.327798	0.0509249
Q9JII6	Akr1a1	27.7067	27.3746	0.332113	0.00956643
P19324	Serpinh1	28.841	28.4989	0.342121	0.0352509
Q99J09	Wdr77	23.8662	23.5227	0.343438	0.0403042
P35979	Rpl12	27.4144	27.0673	0.347125	0.000296756
P54822	Adsl	25.8457	25.4968	0.348953	0.0579829
Q9Z1T1	Ap3b1	27.7228	27.3737	0.34902	0.0236429
Q99L47	St13	29.0441	28.6934	0.350706	0.0214966
P62334	Psmc6	28.6386	28.2846	0.353977	0.0250767
F7AA26	Pakap	26.3863	26.0241	0.362214	0.00214961
Q8BYA0	Tbcd	26.2425	25.8791	0.363419	0.0298415
O55029	Copb2	27.0608	26.6965	0.364258	0.0253122
P63017	Hspa8	33.6227	33.2527	0.36994	0.0245273
Q8VBV7	Cops8	25.0543	24.6709	0.383432	0.0006142
Q8BP67	Rpl24	28.9344	28.5482	0.386199	0.0218132
F8WHM5	Glg1	24.7316	24.3427	0.388926	0.020659
P28271	Aco1	25.9531	25.564	0.389032	0.0599405
Z4YJY0	Fam175b	23.9408	23.5476	0.393251	0.00762307
Q9D071	Mms19	25.7708	25.3769	0.393919	0.0161838
E9QM38	Slc12a2	25.8773	25.4816	0.395781	0.0482559
F7BE84	Ankrd50	23.1605	22.7628	0.397688	0.056391
Q69ZN7	Myof	30.0345	29.6355	0.398951	0.0211953
Q80T06	Eef1d	28.8562	28.4571	0.399045	0.00499885
Q9WUM3	Coro1b	27.734	27.3308	0.403233	0.0298332
Q9R0P5	Dstn	28.2983	27.895	0.403273	0.00526417
Q9EP71	Rai14	26.0864	25.6808	0.405577	0.0354209
Q9WTM5	Ruvbl2	26.9285	26.5226	0.405964	0.0348201
P16045	Lgals1	31.3868	30.9807	0.40606	0.0187318
Q8CI51	Pdlim5	27.5284	27.1222	0.406137	0.055593
A2AN08	Ubr4	27.8966	27.4887	0.407834	0.0252389
Q9CZX0	Elp3	24.7481	24.3368	0.411229	0.00591575
P80318	Cct3	30.1253	29.7067	0.418552	0.000476398
A0A1D5RLL3	Efr3a	27.0375	26.6174	0.420073	0.0303445
P62196	Psmc5	28.21	27.789	0.42101	0.0506886
A0A0J9YUR2	Specc1	23.1315	22.7097	0.421823	0.0234412
Q3V117	Acly	28.3447	27.9203	0.424346	0.0241379
P35235	Ptpn11	25.0211	24.5963	0.424896	0.0309742
O54774	Ap3d1	26.2147	25.7897	0.425112	0.0120898
A2A5R2	Arfgef2	24.102	23.6759	0.426093	0.0395713
Q9CWJ9	Atic	28.942	28.5135	0.428483	0.0304754
P80314	Cct2	30.2261	29.7948	0.431335	0.00136524
Q8CJG0	Ago2	23.9984	23.5664	0.432044	0.0468425
Q3UGN9	Stam	26.1321	25.6999	0.432191	0.0500587
P68372	Tubb4b;Tubb4a	32.7098	32.2765	0.433254	0.018772
P63037	Dnaja1	29.0163	28.5757	0.440573	0.00341413
O55106	Strn	24.9894	24.5488	0.440599	0.053697
Q64737	Gart	27.7902	27.348	0.442218	0.0433311
P40142	Tkt	28.5266	28.0786	0.447942	0.0543713
Q58A65	Spag9	24.4322	23.984	0.44812	0.0200641
Q99L88	Sntb1	24.5933	24.1446	0.44871	0.0456321
P60122	Ruvbl1	26.8937	26.4449	0.448858	0.000962077
Q8K1A6	Cc2d1a	23.0933	22.6417	0.451553	0.00547407
E9Q3L2	Pi4ka	28.0669	27.615	0.451923	0.0122028
E9Q6P5	Ttc7b	25.2648	24.8099	0.454841	0.0489655
P80315	Cct4	30.1601	29.7047	0.455356	0.0107793
Q01320	Top2a	28.1543	27.6954	0.458942	0.0150508
Q3UE37	Ube2z	25.1493	24.69	0.459351	0.0427917
Q9ERG0	Lima1	27.4735	27.0106	0.462947	0.041133
Q8VDM4	Psmd2	29.1616	28.6971	0.464529	0.0239839
Q52KC3	Mcm5	26.2857	25.8209	0.464844	0.0189505
Q91WG2	Rabep2	23.0084	22.5415	0.46694	0.0544879
P49769	Psen1	25.3972	24.9283	0.468885	0.0436315
P42932	Cct8	29.9505	29.4774	0.473071	0.00384973
D3YYI8	Gm10093;Hdac1	26.0939	25.6201	0.473876	0.00287323
Q91YR1	Twf1	26.2352	25.7576	0.47768	0.00165219
Q8BGJ5	Ptbp1	27.6964	27.2155	0.480879	0.0211417
Q91XH5	Spr	27.8425	27.3602	0.48237	0.00824043
Q9D1M4	Eef1e1	25.2526	24.7659	0.486679	0.0060979
Q91Z25	Arpc1b	28.6518	28.1625	0.489305	0.0325364
Q9D1A2	Cndp2	26.6095	26.1133	0.496161	0.0455449
F8VQE9	Agap3	22.4863	21.9851	0.501256	0.0199724
Q6ZWZ6	Rps12	28.0855	27.5828	0.502683	0.0178702
Q6PE70	Itgb5	26.6413	26.1344	0.506945	0.032184
Q8K3G9	Appl2	24.5963	24.0859	0.510428	0.0390373
Q9Z1Q9	Vars	29.3102	28.799	0.511284	0.00189156
Q99M31	Hspa14	24.2212	23.7092	0.512017	0.0214462
P46471	Psmc2	28.5462	28.0334	0.512804	0.0362176
Q9R0E2	Plod1	26.4839	25.9695	0.514387	0.0136173
Q9Z1N5	Ddx39b	27.3107	26.7956	0.515143	0.0534675
A0A087WRZ7	Myl1;Myl3	25.7475	25.2306	0.516889	0.0422221
Q923T9	Camk2g	25.2369	24.7138	0.523155	0.0502319
Q6P4T2	Snrnp200	26.1217	25.5971	0.524669	0.00638278
A2AFQ9	Gemin5	23.886	23.3595	0.526548	0.0197206
Q91X52	Dcxr	26.1455	25.618	0.527555	0.0347816
Q9WUM5	Suclg1	24.9719	24.4438	0.52807	0.0549212
P35700	Prdx1	32.3574	31.826	0.531398	0.00036236
Q9WU78	Pdcd6ip	32.6668	32.1348	0.531991	0.0517965
Q91YN9	Bag2	24.2234	23.6899	0.53357	0.0522264
G3X928	Sec23ip	25.6684	25.1337	0.534737	0.0196458
Q8BTU6	Eif4a2	25.0358	24.5003	0.535566	0.0383866
P25206	Mcm3	26.3244	25.7866	0.537816	0.0520104
Q3TIR3	Ric8a	22.4979	21.9584	0.539443	0.043462
P97310	Mcm2	26.5756	26.0359	0.539661	0.026518
Q3UW64	Gne	25.7226	25.1782	0.544392	0.0359112
O35226	Psmd4	25.8652	25.3191	0.546122	0.0446355
Q8C5R8	Prps1l1	25.6132	25.0642	0.549105	0.0101941
E9QMX7	Arhgap30	24.5765	24.0274	0.549122	0.0357742
Q99N15	Hsd17b10	22.857	22.3071	0.549946	0.00743533
Q91VH6	Memo1	25.0865	24.5357	0.550821	0.0235565
Q5SRX1	Tom1l2	23.6781	23.1248	0.553314	0.0324265
P17918	Pcna	26.5193	25.9654	0.553912	0.0142942
P62751	Rpl23a	25.2659	24.7108	0.555105	0.040927
P60335	Pcbp1	29.6335	29.0752	0.558338	0.0253396
A0A087WNW3	Ktn1	24.9896	24.4285	0.561106	0.00422173
O08582	Gtpbp1	24.2659	23.703	0.562915	0.0545368
Q9JKX6	Nudt5	26.4553	25.8911	0.56419	0.00669977
P05213	Tuba1b	32.5816	32.0151	0.566486	0.0184884
P62141	Ppp1cb	26.52	25.9535	0.566489	0.00648694
P60670	Nploc4	26.9213	26.3536	0.567711	0.00193803
Q60668	Hnrnpd	27.2874	26.7155	0.571922	0.0576793
Q62419	Sh3gl1	29.4262	28.8531	0.573079	0.0220201
P70372	Elavl1	26.6033	26.0283	0.574974	0.0120912
B1AT92	Grb2	25.3679	24.7926	0.575356	0.032042
Q3UYV9	Ncbp1	24.6156	24.0376	0.577998	0.0134698
Q6PDI5	Ecm29;AI314180	27.341	26.7623	0.578709	0.00220907
Q9D0R2	Tars	28.1914	27.6118	0.579559	0.00834834
Q60598	Cttn	26.6432	26.0625	0.580718	0.0155149
A0A0G2JGQ4	Nub1	23.3489	22.7672	0.581729	0.00142043
Q9EST5	Anp32b	26.1076	25.5252	0.582476	0.00933125
Q3TGG2	Atxn2l	25.2778	24.6908	0.587035	0.0342784
Q922Y1	Ubxn1	26.3947	25.8058	0.588888	0.0260088
P20152	Vim	32.094	31.5035	0.590461	0.0545708
P13439	Umps	24.8294	24.2333	0.596063	0.00362969
O55201	Supt5h	23.364	22.7664	0.597584	0.000906421
Q99LC5	Etfa	24.194	23.594	0.599976	0.0133567
Q5FWK3	Arhgap1	25.7557	25.1522	0.603506	0.00341232
P49717	Mcm4	26.0632	25.459	0.604186	0.00398538
G5E924	Hnrnpl	28.4648	27.8605	0.604315	0.0221264
Q6IRU5	Cltb	25.4817	24.8766	0.605097	0.0490784
Q61584	Fxr1	26.0856	25.48	0.605611	0.026924
Q9D4H8	Cul2	26.0716	25.4606	0.610939	0.0441144
Q9D0K2	Oxct1	26.5692	25.9581	0.611068	0.0317497
Q7M6Y3	Picalm	25.4012	24.79	0.611247	0.0599391
Q61749	Eif2b4	23.3034	22.6911	0.612329	0.0277051
Q3TXS7	Psmd1	27.515	26.9	0.614937	0.00264557
P34152	Ptk2	23.5122	22.8914	0.620832	0.0543801
Q8C570	Rae1	23.328	22.6997	0.628265	0.0107847
Q3UHU8	Gtf2i	23.3106	22.6822	0.628365	0.0359186
A2AJH3	Nmt2	23.1987	22.5659	0.632763	0.0170738
P70362	Ufd1l	25.0162	24.382	0.634201	0.0383019
E9QAS4	Chd4	25.5903	24.9551	0.635138	0.0377277
Q9DCD0	Pgd	29.8922	29.2565	0.635734	0.00447806
Q9JK81	Myg1	25.5279	24.8809	0.647005	0.0144019
A2AJI0	Map7d1	23.7865	23.1357	0.650831	0.0202414
Q99PV0	Prpf8	26.2547	25.6012	0.653569	0.0442191
P61514	Rpl37a	28.2266	27.5649	0.661697	0.0185815
B2RXM2	Gm6793;Gm9242	28.8304	28.1663	0.664084	0.0194267
G3X8U3	2210016F16Rik	23.9983	23.3331	0.665266	0.0141619
P97311	Mcm6	26.4784	25.8039	0.67455	0.00455271
P97822	Anp32e	24.8629	24.181	0.681902	0.011595
Q9Z1Z0	Uso1	26.7548	26.0692	0.685581	0.00214437
G3X972	Sec24c	25.5167	24.8308	0.685956	0.0098603
B1AQF4	Dusp3	26.3333	25.6466	0.686684	0.0542263
O08848	Trove2	25.0069	24.3192	0.687625	0.0387151
Q99KW3	Triobp	25.289	24.5978	0.691264	0.00305921
Q922F4	Tubb6	27.342	26.6497	0.692305	0.0325867
Q61033	Tmpo	23.8874	23.1877	0.699706	0.0312558
Q91VC3	Eif4a3;Gm8994	27.4032	26.6988	0.704315	0.0371963
B1AQR8	Lgals9	23.8865	23.179	0.707444	0.0592953
Q9QYJ3	Dnajb1	23.7927	23.0806	0.712088	0.0590582
Q810U4	Nrcam	24.6082	23.8922	0.715953	0.00367875
Q6PAV2	Herc4	24.1717	23.4542	0.717507	0.000633943
Q3TUE1	Fubp1	25.1536	24.4244	0.729131	0.0323199
Q8R2Q8	Bst2	27.9566	27.2271	0.729434	0.0296408
Q921M3	Sf3b3	25.5196	24.7868	0.732854	0.0203812
H3BKH6	Esd	29.5044	28.7714	0.733089	0.0108748
Q9D662	Sec23b	25.5377	24.8032	0.734509	0.00862681
F2Z456	Cyb5r3	28.1216	27.387	0.73463	0.00147986
E9Q0X2	Apold1	23.3504	22.6137	0.736698	0.037313
Q9D1C8	Vps28	27.9936	27.2513	0.742254	0.00568539
Q9DAW6	Prpf4	23.1243	22.3778	0.746536	0.0321299
A0A1B0GR11	Taldo1	27.4146	26.6623	0.752317	0.0128659
Q9CR26	Vta1	26.9948	26.2396	0.755167	0.00536636
Q99KP6	Prpf19	27.7799	27.0193	0.760533	0.00542375
Q6P5B5	Fxr2	26.0134	25.232	0.781392	0.00634585
Q8R105	Vps37c	27.0848	26.2999	0.784838	0.0100244
P48678	Lmna	27.6507	26.8646	0.786173	0.000401976
Q91VR5	Ddx1	27.9003	27.1014	0.798931	0.00675756
A3KFU5	Pabpc4;Gm10110	26.1685	25.3685	0.800079	0.0039605
P61965	Wdr5	23.0349	22.2312	0.803718	0.0186784
P46061	Rangap1	25.4101	24.6032	0.806878	0.0106184
Q5SXR6	Cltc	33.7096	32.9013	0.80827	0.00224631
Q8BZ20	Parp12	23.5737	22.7648	0.808957	0.0195623
Q3UPL0	Sec31a	27.1784	26.3683	0.810083	0.000377398
P46467	Vps4b	28.1446	27.3317	0.812873	0.00296777
Q9Z1F9	Uba2	24.655	23.8359	0.819143	0.0292106
Q8C2Q7	Hnrnph1	28.2251	27.4008	0.824319	0.0111117
Q8BJU0	Sgta	24.8677	24.0411	0.826611	0.00179428
P32233	Drg1	24.5793	23.7394	0.839934	0.0456194
Q9CZ28	Snf8	25.2554	24.414	0.841376	0.00711279
Q99LF4	Rtcb	28.0948	27.2489	0.845945	0.00673116
Q4VBE8	Wdr18	24.0105	23.1609	0.849522	0.00215397
Q80XR6	Hnrnpab	26.7754	25.9242	0.851304	0.0187811
Q99MR6	Srrt	24.8123	23.9598	0.852505	0.0231026
Q6Q899	Ddx58	23.9082	23.0453	0.862838	0.0389305
Q00612	G6pdx	29.232	28.3643	0.867708	0.00313646
O89086	Rbm3	26.7163	25.8474	0.868838	0.0169871
Q9ESX5	Dkc1	24.9977	24.1236	0.87414	0.0227851
D3Z0B9	Aldh16a1	25.3845	24.5079	0.876587	0.00394085
F6ZIA4	Mbp	25.2087	24.331	0.877791	0.0263809
Q9CYG7	Tomm34	26.3945	25.5119	0.882565	0.0258982
Q8K2Q7	Brox	28.1877	27.2964	0.891275	0.00242477
Q5SWU9	Acaca	27.6944	26.8013	0.893077	0.00897202
Q9Z2I9	Sucla2	22.711	21.8095	0.901531	0.00304187
Q91XD6	Vps36	26.1478	25.2368	0.910931	0.000212383
Q9D0L7	Armc10	23.2743	22.3615	0.912841	0.0188512
Q78HU3	Mvb12a	26.4962	25.5734	0.92278	0.00102195
Q80WQ6	Rhbdf2	25.1547	24.2298	0.924904	0.00672729
Q8BH40	Stx7	27.764	26.8383	0.925775	0.00917529
Q62093	Srsf2	25.9663	25.0381	0.928267	0.0445379
Q8VEJ9	Vps4a	24.4115	23.4704	0.941038	0.0107456
P11688	Itga5	30.2133	29.2689	0.944338	0.00391895
Q8R5H1	Usp15	23.2707	22.3259	0.944693	0.0386269
Q9D832	Dnajb4	27.3559	26.4094	0.946498	0.0112582
Q6PHU5	Sort1	25.5758	24.6269	0.948903	0.00715797
A0A0R4J0I9	Lrp1	24.7982	23.8456	0.952581	0.00320812
Q9DB34	Chmp2a	27.1212	26.163	0.958249	0.0188773
Q62318	Trim28	26.8277	25.8681	0.959621	0.0114874
O08917	Flot1	27.1534	26.1923	0.961083	0.0119605
Q9WTX2	Prkra	24.7959	23.8326	0.96336	0.0512177
Q8R422	Cd109	29.3267	28.3619	0.964771	0.0354781
Q9QXY6	Ehd3	29.4712	28.5053	0.965844	0.0205731
A0A0R4J0T5	Celf1	23.4549	22.4724	0.982512	0.00553274
P15626	Gstm2	28.0231	27.0395	0.98369	0.0138147
Q6KAU4	Mvb12b	27.5901	26.5888	1.0013	0.0452522
A0A023T778	Magohb	24.6235	23.6108	1.01267	0.0139191
Q8VD75	Hip1	25.2845	24.2681	1.01644	0.0131444
Q9DCC4	Pycrl	26.1879	25.165	1.02295	0.0177239
P50247	Ahcy	28.4373	27.4141	1.02322	0.00312795
G5E8J3	Wdr11	26.1909	25.1616	1.02927	0.0019162
Q61187	Tsg101	29.0895	28.0589	1.03054	0.00304804
Q921F2	Tardbp	26.8114	25.7806	1.03085	0.0129972
Q792F9	Itga4	29.0494	28.017	1.03233	0.00333219
Q3UGB5	Dazap1	25.7206	24.6777	1.04294	0.0356895
Q3UPV6	Kcnab2	27.3369	26.2931	1.04389	0.000795683
F6ZHD8	Gbe1	25.9976	24.9493	1.0483	0.0026825
Q9CX00	Ist1	28.0353	26.9765	1.05874	0.00494903
Q9JLQ0	Cd2ap	27.7853	26.7198	1.06547	0.00161782
Q9QXT0	Cnpy2	23.6453	22.5721	1.07322	0.0504533
O55091	Impact	23.1677	22.0818	1.08591	0.0359733
Q9D8B3	Chmp4b	29.6564	28.5696	1.0868	0.00225128
A2AQU8	Srxn1	26.5198	25.4314	1.08835	0.0252029
Q3UH60	Dip2b	31.3445	30.2499	1.09466	0.014713
Q9QXS1	Plec	31.2103	30.107	1.10332	0.0009342
Q9CQ65	Mtap	29.9529	28.847	1.1059	0.000640177
P10404		29.4499	28.3379	1.11203	0.0274922
Q5SXG1	Mink1	25.2173	24.1041	1.11328	0.0315631
B1AWE0	Clta	28.8596	27.7442	1.11536	0.0142318
E9Q706	Adcy9	24.8882	23.7673	1.12091	0.000621327
Q3TWW8	Srsf6	26.0091	24.8863	1.12276	0.00798951
P51432	Plcb3	26.006	24.8824	1.12356	0.056238
Q3TYX2	Lrrn4cl	26.1134	24.9588	1.15465	0.0472498
B1ATB3	Tmc6	23.8564	22.6994	1.15691	0.0188135
Q8BJF9	Chmp2b	26.1402	24.9609	1.17935	0.00460988
Q9JLZ6	Hic2	31.2142	30.0345	1.17976	0.00306711
Q9Z2V5	Hdac6	25.7011	24.5112	1.19	0.012322
E9Q3E2	Synpo	24.7744	23.5699	1.20443	0.0176527
Q8R0J7	Vps37b	27.7944	26.5783	1.21613	0.00639455
P29341	Pabpc1	30.408	29.1905	1.21756	0.00359584
O09172	Gclm	28.2585	27.0403	1.21819	0.0302796
A0A1L1STE4	Ilf3	24.7841	23.5654	1.21867	0.00962676
D3Z6S7	Igsf11	24.877	23.653	1.22404	0.0169025
Q9WVE8	Pacsin2	29.2544	28.0006	1.25372	0.0024011
Q6P549	Inppl1	24.5358	23.2757	1.26009	0.0307865
Q9DCZ1	Gmpr	26.9796	25.7099	1.26969	0.000317117
F7DBB3	Ahnak2	27.4904	26.2205	1.26983	0.000835661
Q8CFR5	Dtna	25.3687	24.0718	1.29688	0.00700713
Q80VQ0	Aldh3b1	26.2515	24.9389	1.31266	0.0267012
Q8BL66	Eea1	25.7229	24.4009	1.32199	0.0108933
Q9D7S9	Chmp5	27.0164	25.6846	1.33184	0.0156344
O89001	Cpd	24.4565	23.1179	1.33861	0.00924123
Q9DBE0	Csad	23.1786	21.84	1.33862	0.00435943
S4R2E1	Abcg2	27.9319	26.5861	1.34587	0.0137325
Q9CXY6	Ilf2	25.746	24.3934	1.35263	0.00740832
Q99LU0	Chmp1b1	27.4311	26.0754	1.35567	0.0137762
Q9DCT8	Crip2	25.9614	24.5811	1.38035	0.0140437
B1APX2	5031439G07Rik	23.5422	22.1509	1.39136	0.00020288
Q9JLV1	Bag3	24.3158	22.8986	1.41727	0.0243938
E9PY08	Adamts1	26.9447	25.5166	1.42813	0.0123655
Q61990	Pcbp2	28.6189	27.1806	1.43826	0.0141899
F8WI90	Src	26.8782	25.4328	1.44535	0.008804
Q91VI7	Rnh1	27.315	25.8392	1.47582	0.000666208
Q8C4U8	Edil3	29.1508	27.6718	1.47902	0.00814442
G8JL74	Ptbp3	25.0598	23.5627	1.49708	0.0320125
Q9JK53	Prelp	26.9922	25.4896	1.50258	0.00861291
Q923D2	Blvrb	27.7698	26.2418	1.52794	0.0021753
Q9DBD5	Pelp1	23.3665	21.8149	1.55165	0.00588844
O54890	Itgb3	28.675	27.1223	1.55267	0.00655662
A0A1L1SRX2	Ampd3	23.885	22.3197	1.56522	0.0344699
D3Z3E8	Mov10	28.2312	26.648	1.58322	0.000308752
P52196	Tst	30.0966	28.5101	1.58655	0.000562821
P18406	Cyr61	26.183	24.5767	1.60621	0.023142
Q8R550	Sh3kbp1	25.9932	24.3799	1.61336	0.00440981
Q3U1V6	Uevld	25.917	24.2989	1.61817	0.00648799
Q9Z2P8	Vamp5	25.9644	24.3312	1.63326	0.00572994
Q921W0	Chmp1a	26.3096	24.6118	1.69775	0.024896
Q4VA93	Prkca	26.7372	24.9937	1.74345	0.000140595
Q3UW53	Fam129a	28.5041	26.7044	1.79964	0.00225736
Q99KN1	Arrdc1	28.4324	26.5732	1.85918	0.00284485
Q8CFU0	Tmem198b	25.8842	23.9703	1.91386	0.00341822
A2AE89	Gstm1	26.3133	24.365	1.94825	0.000175606
V9GX43	Celf2	25.7624	23.7681	1.9943	0.000281041
Q5SUR0	Pfas	25.4795	23.4743	2.00519	0.00175869
P86046	Kcnj13	24.7406	22.5442	2.19635	0.050768
Q80V42	Cpm	28.3355	26.1215	2.21395	0.00557507
P11370	Fv4	30.2959	27.989	2.30693	0.000616084
Q9CQW9	Ifitm3	29.0175	26.4492	2.56832	0.000476683
Q8CI15	Sphk1	26.8696	24.1645	2.70508	0.000115154
Q810U5	Ccdc50	26.9442	24.2017	2.74261	0.00030982
A0A0R4J1C8	Cd68	26.5607	23.5985	2.96219	0.0157333
Q9R087	Gpc6	25.5359	22.4347	3.10128	0.000132324
O35639	Anxa3	27.1303	23.7348	3.3955	9.5563e-05
Q60928	Ggt1	29.3726	25.9632	3.40937	0.000185815
A0A0A0MQM7	Matn2	26.6103	23.1537	3.45658	0.0085483
P23927	Cryab	30.1339	26.554	3.58	0.000913671
Q9Z0J7	Gdf15	27.6483	24.0519	3.59644	6.42111e-06
Q62181	Sema3c	27.4889	23.4777	4.01114	0.00117547
P30115	Gsta3	27.7963	23.3515	4.44477	0.000170126
Q6P5H2	Nes	29.2142	24.0867	5.12755	2.04023e-05
Q64437	Adh7	27.3517	21.3609	5.99085	0.00014802
