# Supplementary material for: Exosome-dependent immune surveillance at the metastatic niche requires BAG6 and CBP/p300-dependent acetylation of p53
Source: Theranostics. 2019 Aug 14;9(21):6047–62. doi: 10.7150/thno.36378 (PMC6735508; doi:10.7150/thno.36378)
Supplement: Supplementary file 4 — Supplementary table S3A. [file thnov09p6047s4.xlsx]

## Sheet: Sheet1
			BAG6KO vs WT		BAG6KO vs ctrl		WT vs ctrl
	stable_id	name	FDR	log2FC	FDR	log2FC	FDR	log2FC
0	ENSMUSG00000060499	Rpl10l	0.240459	-5.38417	1	0	0.0451945	5.42953
1	ENSMUSG00000015854	Cd5l	0.00335238	-3.45377	0.237634	0.639767	7.1727e-06	4.11794
2	ENSMUSG00000016529	Il10	0.00391335	-3.00452	1	-0.325306	0.00065781	2.64862
3	ENSMUSG00000018459	Slc13a3	0.000160664	-2.92355	1	0.0453991	5.96563e-06	2.9703
4	ENSMUSG00000023078	Cxcl13	0.0148846	-2.07838	0.0535726	-0.494023	0.0242141	1.57762
5	ENSMUSG00000004359	Spic	0.00103911	-1.73615	1	-0.0976113	0.00138423	1.62433
6	ENSMUSG00000015852	Fcrls	0.0316364	-1.37453	0.0480332	-0.253658	0.0203484	1.11844
7	ENSMUSG00000071311	Gpr31b	0.829137	-1.28478	0.530657	1.40194	0.0441577	2.70955
8	ENSMUSG00000040552	C3ar1	0.279617	-0.983488	5.72281e-06	0.737278	0.0002512	1.70882
9	ENSMUSG00000067610	Klri1	0.212026	-0.81274	1	0.236818	0.00519656	1.04904
10	ENSMUSG00000050505	Pcdh20	0.0681808	-0.782701	0.628951	0.388129	0.000258484	1.19062
11	ENSMUSG00000061742	Slc22a12	0.478485	-0.710491	0.741224	0.359057	0.0175164	1.07156
12	ENSMUSG00000071036	Gm10309	0.213773	-0.667117	0.402587	0.439708	0.000711226	1.1067
13	ENSMUSG00000033027	Klrc3	0.529015	-0.660618	0.666811	0.383784	0.0262041	1.04712
14	ENSMUSG00000018486	Wnt9b	0.883039	-0.455848	0.265214	0.827405	0.011463	1.28558
15	ENSMUSG00000024827	Gldc	0.958252	-0.452642	0.078137	0.975068	0.00387991	1.43254
16	ENSMUSG00000021750	Fam107a	0.0316364	-0.436764	1.42286e-18	1.03353	4.85233e-52	1.47062
17	ENSMUSG00000026322	Htr4	1	-0.425268	0.015644	1.96305	0.000864884	2.39164
18	ENSMUSG00000035916	Ptprq	1	-0.369675	0.0961794	1.10901	0.0050779	1.47904
19	ENSMUSG00000032315	Cyp1a1	0.599064	-0.357474	0.00060536	0.832516	1.52761e-06	1.19011
20	ENSMUSG00000004328	Hif3a	0.903116	-0.333915	0.000149489	1.18412	1.65027e-23	1.52584
21	ENSMUSG00000074115	Saa1	1	-0.321754	0.0558099	1.99045	0.0121609	2.31197
22	ENSMUSG00000048621	Gm6377	0.951508	-0.287539	0.000243526	1.26205	1.30276e-06	1.55038
23	ENSMUSG00000024222	Fkbp5	0.830724	-0.276292	2.02549e-17	1.6718	2.36339e-121	1.9497
24	ENSMUSG00000050321	Neto1	1	-0.252641	0.0629411	1.05894	0.0410207	1.32646
25	ENSMUSG00000048636	A730049H05Rik	1	-0.229926	0.0101233	1.13851	0.00486708	1.36444
26	ENSMUSG00000073184	Gm10479	1	-0.220407	0.0261912	1.05051	0.00396318	1.27053
27	ENSMUSG00000028862	Map3k6	0.303706	-0.214631	5.21664e-25	1.16149	1.07331e-53	1.3767
28	ENSMUSG00000020889	Nr1d1	1	-0.20283	0.00487066	1.14977	0.00047624	1.35266
29	ENSMUSG00000066687	Zbtb16	1	-0.188578	4.59048e-16	3.38288	4.7344e-147	3.57284
30	ENSMUSG00000046828	Mettl21e	1	-0.106565	1.70601e-12	1.55078	1.46452e-11	1.66013
31	ENSMUSG00000085139	A730046J19Rik	1	-0.0902106	0.022156	0.984691	0.00449099	1.07982
32	ENSMUSG00000041794	Myrip	1	-0.0230191	1.55744e-54	1.21764	5.42477e-15	1.24014
33	ENSMUSG00000064293	Cntn4	1	-0.0203059	9.41967e-05	1.20969	0.000276212	1.2283
34	ENSMUSG00000042807	Hecw2	1	-0.0103944	3.1654e-18	1.145	7.15056e-21	1.15557
35	ENSMUSG00000110393	Gm36445	1	-0.0100347	0.00104008	1.04472	0.000355574	1.05541
36	ENSMUSG00000065999	Zfp985	1	0.00951292	0.0785372	1.22509	0.00994716	1.21863
37	ENSMUSG00000028370	Pappa	1	0.0657775	8.19534e-06	1.12476	4.22705e-05	1.06171
38	ENSMUSG00000045678	Olfr1489	1	0.0672975	0.0322691	1.11044	0.0447296	1.04403
39	ENSMUSG00000090942	F830016B08Rik	1	0.110962	2.21317e-05	1.97905	4.26049e-07	1.86961
40	ENSMUSG00000049148	Plcxd3	1	0.127754	0.00251765	1.1577	0.00899368	1.0297
41	ENSMUSG00000028262	Clca3a2	1	0.137402	0.000359486	1.1714	0.00692452	1.03603
42	ENSMUSG00000028255	Clca1	1	0.144172	0.000180448	2.40701	0.00628699	2.26224
43	ENSMUSG00000078502	Gm13212	0.813662	0.171987	3.59798e-12	1.24955	3.05086e-13	1.08093
44	ENSMUSG00000031344	Gabrq	0.96061	0.217202	7.09751e-09	1.35859	4.82333e-06	1.14154
45	ENSMUSG00000020627	Klhl29	0.826617	0.246098	2.19129e-26	1.44657	3.03608e-14	1.19765
46	ENSMUSG00000087112	Gm7237	1	0.268754	8.81235e-05	1.58445	0.00275924	1.31582
47	ENSMUSG00000044726	Erich5	0.961196	0.50058	0.00108072	1.77776	0.0262888	1.28095
48	ENSMUSG00000046178	Nxph1	0.682134	0.507248	6.79896e-07	1.73217	0.00607538	1.22261
49	ENSMUSG00000030000	Add2	0.0902223	0.955068	6.20293e-08	2.11221	0.042676	1.15887
