# Supplementary material for: Exosome-dependent immune surveillance at the metastatic niche requires BAG6 and CBP/p300-dependent acetylation of p53
Source: Theranostics. 2019 Aug 14;9(21):6047–62. doi: 10.7150/thno.36378 (PMC6735508; doi:10.7150/thno.36378)
Supplement: Supplementary file 5 — Supplementary table S3B. [file thnov09p6047s5.xlsx]

## Sheet: Sheet1
			BAG6KO vs WT			WT vs ctrl
	stable_id	name	FDR	log2FC	log2FC	FDR	log2FC
0	ENSMUSG00000059602	Syn3	0.0134342	1.01013	1.16371	1	0.154095
1	ENSMUSG00000093973	Mrgpra2a	0.0437493	1.05297	1.28087	1	0.228934
2	ENSMUSG00000023216	Epb42	0.0387202	1.07294	1.00379	1	-0.065705
3	ENSMUSG00000028644	Ermap	0.0243485	1.12888	1.27888	1	0.154352
4	ENSMUSG00000028332	Hemgn	0.0316364	1.14892	2.14665	0.13578	1.02669
5	ENSMUSG00000056054	S100a8	0.00013801	1.1535	1.32746	0.182891	0.174669
6	ENSMUSG00000096719	Mrgpra2b	0.015062	1.16106	1.25295	1	0.0928982
7	ENSMUSG00000005800	Mmp8	1.15236e-09	1.19979	1.35733	0.569783	0.1573
8	ENSMUSG00000056071	S100a9	0.00125039	1.20384	1.06223	0.565694	-0.141486
9	ENSMUSG00000020609	Apob	0.00067941	1.20389	1.34417	1	0.138527
10	ENSMUSG00000051839	Gypa	0.000160664	1.21274	1.35308	0.974869	0.144882
11	ENSMUSG00000004668	Abca13	0.00925507	1.22233	1.64161	0.659197	0.418642
12	ENSMUSG00000006574	Slc4a1	0.000135019	1.29708	1.64293	0.292647	0.348363
13	ENSMUSG00000054191	Klf1	0.0125807	1.31382	1.67355	0.948468	0.365937
14	ENSMUSG00000022582	Ly6g	0.000489627	1.34985	1.4112	1	0.0630331
15	ENSMUSG00000057729	Prtn3	9.45831e-06	1.63308	1.35337	0.666542	-0.281164
16	ENSMUSG00000000157	Itgb2l	4.6929e-06	1.73336	1.56038	1	-0.168413
17	ENSMUSG00000026835	Fcnb	1.01005e-05	1.89511	1.53194	0.820443	-0.373079
18	ENSMUSG00000020490	Btnl10	0.00267011	1.89969	1.7752	1	-0.111407
19	ENSMUSG00000032484	Ngp	0.0260237	1.9077	2.22392	0.9551	0.317051
20	ENSMUSG00000038357	Camp	0.00222766	2.00794	2.13912	1	0.131112
21	ENSMUSG00000028825	Rhd	8.85061e-05	2.03753	1.40668	0.693918	-0.626045
22	ENSMUSG00000024681	Ms4a3	0.00232706	2.20286	1.93638	1	-0.264126
23	ENSMUSG00000020125	Elane	0.00710768	2.42813	2.97767	0.630877	0.559569
24	ENSMUSG00000009350	Mpo	1.37023e-06	2.60894	2.68562	1	0.0917688
25	ENSMUSG00000052234	Epx	4.87445e-06	2.8405	2.14398	0.869766	-0.700246
26	ENSMUSG00000040314	Ctsg	3.59929e-06	2.99363	2.96302	1	-0.0261256
		0.37	other	0.44	neutro	0.19	ery
